# Supplementary material for: The Association of Post-Concussion and Post-Traumatic Stress Disorder Symptoms with Health-Related Quality of Life, Health Care Use and Return-to-Work after Mild Traumatic Brain Injury
Source: J Clin Med. 2021 Jun 2;10(11):2473. doi: 10.3390/jcm10112473 (PMC8199686; doi:10.3390/jcm10112473)
Supplement: Supplementary file 1 [file jcm-10-02473-s001.zip]

Archive with 1 entries (1 files):
- jcm-1224362-supplementary.pdf
